# Supplementary material for: Albumin-Coated Copper Oxide Nanoparticles for Radiosensitization of Human Glioblastoma Cells Under Clinically Relevant X-Ray Irradiation
Source: Nanomaterials (Basel). 2025 Sep 5;15(17):1376. doi: 10.3390/nano15171376 (PMC12430620; doi:10.3390/nano15171376)
Supplement: Supplementary file 1 [file nanomaterials-15-01376-s001.zip]

Archive with 1 entries (1 files):
- nanomaterials-3839941-supplementary.pdf
